# Supplementary material for: Home Physical Exercise Interventions in Chronic Non-Specific Low Back Pain: Systematic Review and Multivariate Meta-Analysis
Source: Healthcare (Basel). 2025 Aug 22;13(17):2094. doi: 10.3390/healthcare13172094 (PMC12428419; doi:10.3390/healthcare13172094)
Supplement: Supplementary file 1 [file healthcare-13-02094-s001.zip]

Archive with 1 entries (1 files):
- healthcare-3798857-supplementary.pdf
